# Supplementary material for: A Faecal Contamination Index for interpreting heterogeneous diarrhoea impacts of water, sanitation and hygiene interventions and overall, regional and country estimates of community sanitation coverage with a focus on low- and middle-income countries
Source: Int J Hyg Environ Health. 2019 Mar;222(2):270–82. doi: 10.1016/j.ijheh.2018.11.005 (PMC6417992; doi:10.1016/j.ijheh.2018.11.005)
Supplement: Appendix_C [file mmc3.xlsx]

## Sheet: intervention
FAECI score post-intervention in intervention group
	sanitation					water			hygiene			total FAECI score
intervention	open defecation/unsafe child faeces disposal	basic sanitation services	safely managed sanitation services	community coverage with basic sanitation services	sanitation FAECI score (max 8)	basic drinking water services	safely managed drinking water (here: available on premise, free from contamination)	water FAECI score (max 4)	basic handwashing facility	handwashing with soap	hygiene FAECI score (max 4)	score (max: 16)
Patil 2014	2	2	2	2	8	1	2	3	2	2	4	15
Clasen 2014	2	2	2	1	7	1	2	3	1	2	3	13
Pickering 2015	2	2	2	1	7	2	2	4	2	2	4	15
Luby 2018	2	0	0	2	4	1	2	3	2	2	4	11
Null 2018	2	0	0	2	4	1	2	3	2	2	4	11
Reese 2018	2	0	0	2	4	1	2	3	0	2	2	9
Humphrey 2018	2	0	0	2	4	2	2	4	0	2	2	10
Garrett 2008	2	2	2	2	8	2	2	4	2	2	4	16
Briceño 2015	2	2	2	1	7	2	2	4	2	2	4	15
Godfrey 2014	2	2	2	1	7	2	2	4	2	2	4	15
Messou 1997	2	0	0	0	2	1	2	3	2	2	4	9
Khush 2009	2	1	0	2	5	2	2	4	1	2	3	12
Klasen 2012	0	0	1	0	1	1	2	3	1	2	3	7
Moraes 2003	0	0	0	0	0	1	0	1	0	2	2	3
Walker 1999	0	0	0	0	0	1	2	3	1	2	3	6
Aziz 1990	2	0	0	0	2	1	2	3	2	2	4	9
Pradhan 2002	0	0	0	0	0	0	0	0	1	2	3	3
Legend
blue	combined WASH intervention including a sanitation component
	value extrapolated from country level (JMP or other harmonized estimates)

## Sheet: control
FAECI score in control group (post intervention) or - alternatively - at intervention baseline data collection
	sanitation					water			hygiene			total FAECI score
intervention	open defecation/unsafe child faeces disposal	basic sanitation services	safely managed sanitation services	community coverage with basic sanitation services	sanitation FAECI score (max 8)	basic drinking water services	safely managed drinking water (here: available on premise, free from contamination)	water FAECI score (max 4)	basic handwashing facility	handwashing with soap	hygiene FAECI score (max 4)	score (max: 16)
Patil 2014	2	2	2	2	8	1	2	3	2	2	4	15
Clasen 2014	2	2	2	2	8	1	2	3	1	2	3	14
Pickering 2015	2	2	2	2	8	2	2	4	2	2	4	16
Luby 2018	2	2	2	2	8	1	2	3	2	2	4	15
Null 2018	2	2	2	2	8	1	2	3	2	2	4	15
Reese 2018	2	2	2	2	8	2	2	4	1	2	3	15
Humphrey 2018	2	2	2	2	8	2	2	4	2	2	4	16
Garrett 2008	2	2	2	2	8	2	2	4	2	2	4	16
Briceño 2015	2	2	2	2	8	2	2	4	2	2	4	16
Godfrey 2014	2	2	2	2	8	2	2	4	2	2	4	16
Messou 1997	2	2	2	2	8	2	2	4	2	2	4	16
Khush 2009	2	2	2	2	8	2	2	4	1	2	3	15
Klasen 2012	0	1	2	2	5	1	2	3	1	2	3	11
Moraes 2003	0	2	2	2	6	1	0	1	0	2	2	9
Walker 1999	0	2	2	2	6	1	2	3	1	2	3	12
Aziz 1990	2	2	2	2	8	2	2	4	2	2	4	16
Pradhan 2002	2	2	2	2	8	2	2	4	1	2	3	15
Legend
blue	combined WASH intervention including a sanitation component
	value extrapolated from country level (JMP or other harmonized estimates)

## Sheet: delta FAECI
delta FAECI (FAECI score in control minus FAECI score in intervention group)
intervention	intervention FAECI score	control FAECI score	delta FOLI
Patil 2014	15	15	0
Clasen 2014	13	14	1
Pickering 2015	15	16	1
Luby 2018	11	15	4
Null 2018	11	15	4
Reese 2018	9	15	6
Humphrey 2018	10	16	6
Garrett 2008	16	16	0
Briceño 2015	15	16	1
Godfrey 2014	15	16	1
Messou 1997	9	16	7
Khush 2009	12	15	3
Klasen 2012	7	11	4
Moraes 2003	3	9	6
Walker 1999	6	12	6
Aziz 1990	9	16	7
Pradhan 2002	3	15	12
