# Supplementary material for: A Faecal Contamination Index for interpreting heterogeneous diarrhoea impacts of water, sanitation and hygiene interventions and overall, regional and country estimates of community sanitation coverage with a focus on low- and middle-income countries
Source: Int J Hyg Environ Health. 2019 Mar;222(2):270–82. doi: 10.1016/j.ijheh.2018.11.005 (PMC6417992; doi:10.1016/j.ijheh.2018.11.005)
Supplement: Appendix_D [file mmc4.xlsx]

## Sheet: Sheet1
Population in communities above 75% and 95% basic sanitation coverage, country estimates
iso3 code	country	survey	year	WHO region	income group	>75% community coverage	>75% community coverage, lower confidence limit	>75% community coverage, upper confidence limit	>95% community coverage	>95% community coverage, lower confidence limit	>95% community coverage, upper confidence limit
AFG	Afghanistan	DHS	2015	EMR	low income	6.9	4.9	9.6	1.2	0.3	4.8
AGO	Angola	MIS	2011	AFR	lower middle	38	34.4	41.7	22.8	19.6	26.3
ALB	Albania	DHS	2009	EUR	upper middle	90.6	87.9	92.7	56.8	53.5	60.2
ARM	Armenia	DHS	2010	EUR	lower middle	73.6	70	77	60.5	56.7	64.1
AZE	Azerbaijan	DHS	2006	EUR	upper middle	56.3	52.5	60	30	26.7	33.7
BDI	Burundi	DHS	2012	AFR	low income	1	0.3	3.3	0.4	0.1	3.1
BEN	Benin	DHS	2012	AFR	low income	0.5	0.1	4	0	0	0
BFA	Burkina Faso	MIS	2014	AFR	low income	6	3	11.6	0	0	0
BGD	Bangladesh	DHS	2014	SEAR	lower middle	11.5	9.3	14.1	0.2	0	11.9
BIH	Bosnia and Herzegovina	MICS	2012	EUR	upper middle	88.6	84.8	91.6	78.1	73.6	82
BLR	Belarus	MICS	2012	EUR	upper middle	95.6	93.1	97.2	77.9	75	80.6
BLZ	Belize	MICS	2011	AMR	upper middle	91.5	88.3	93.9	33	29.4	36.8
BOL	Bolivia, Plurinational States of	DHS	2003	AMR	lower middle	0.3	0.1	0.9	0	0	0
BRA	Brazil	PNAS	2015	AMR	upper middle	77.7	74.7	80.5	39.4	35.6	43.2
BTN	Bhutan	MICS	2010	SEAR	lower middle	33.1	28.9	37.6	7.5	5.3	10.6
CAF	Central African Republic	MICS	2010	AFR	low income	0	0	0	0	0	0
CHN	China	SAGE	2008	WPR	upper middle	64.2	22.5	91.7	32	4.6	82
CIV	Côte d'Ivoire	DHS/MICS	2012	AFR	lower middle	8.4	5.2	13.3	3	1.3	6.8
CMR	Cameroon	MICS	2014	AFR	lower middle	9.9	7.1	13.5	0.6	0.2	1.7
COD	Democratic Republic of the Congo	DHS	2014	AFR	low income	4.1	2.4	7	0.2	0	1
COG	Congo	DHS	2012	AFR	lower middle	0	0	0	0	0	0
COL	Colombia	DHS	2010	AMR	upper middle	79.4	78	80.7	52.6	50.8	54.3
COM	Comoros	DHS	2012	AFR	low income	2.6	1.1	6	0	0	0
CRI	Costa Rica	MICS	2011	AMR	upper middle	96.4	93.1	98.2	72.1	65.4	77.9
CUB	Cuba	MICS	2014	AMR	upper middle	86.3	81.8	89.8	59.8	54.2	65.1
DJI	Djibouti	MICS	2006	EMR	lower middle	52.6	43.9	61.1	24.3	17.6	32.5
DOM	Dominican Republic	DHS	2013	AMR	upper middle	75.2	70	79.7	33.9	28	40.3
DZA	Algeria	MICS	2013	AFR	upper middle	83.8	81.2	86	40.6	38	43.3
ECU	Ecuador	ENEMDU	2016	AMR	upper middle	75.5	67.2	82.3	67.8	58.6	75.8
EGY	Egypt	DHS special	2015	EMR	lower middle	90.5	87.8	92.7	83	79.9	85.7
ETH	Ethiopia	DHS	2011	AFR	low income	0.4	0.1	2	0.3	0	2.3
GAB	Gabon	DHS	2012	AFR	upper middle	8.6	4.4	16.1	0	0	0
GEO	Georgia	MICS	2005	EUR	lower middle	93.3	90.1	95.5	76.3	71.6	80.4
GHA	Ghana	DHS	2014	AFR	lower middle	1.8	0.7	4.6	1	0.2	3.8
GIN	Guinea	DHS	2012	AFR	low income	2.5	1.2	5.3	0.7	0.3	1.8
GMB	Gambia	DHS	2013	AFR	low income	7.1	4.1	12	1.9	0.7	5.4
GNB	Guinea-Bissau	MICS	2014	AFR	low income	1.7	0.5	5.5	1.3	0.3	5.5
GNQ	Equatorial Guinea	MICS	2000	AFR	upper middle	88.7	83.3	92.6	48.8	40.8	56.8
GTM	Guatemala	DHS	2015	AMR	lower middle	66.4	62.5	70.1	12.2	9.8	15
GUY	Guyana	MICS	2014	AMR	upper middle	84.3	79.7	88	38.1	32.1	44.4
HND	Honduras	DHS	2012	AMR	lower middle	50.2	46.8	53.5	15.8	13.4	18.6
HTI	Haiti	DHS	2012	AMR	low income	1.9	0.9	4	0	0	0
IDN	Indonesia	DHS	2012	SEAR	lower middle	52.3	49	55.6	19.2	16.7	22
IND	India	DHS	2017	SEAR	lower middle	26.5	25.7	27.3	9.6	9	10.2
IRQ	Iraq	MICS	2011	EMR	upper middle	93	91.8	94	72.4	70.3	74.5
JAM	Jamaica	MICS	2011	AMR	upper middle	82.6	76.8	87.2	43.9	37.6	50.4
JOR	Jordan	DHS	2012	EMR	lower middle	100	0	0	97.4	95.4	98.5
KAZ	Kazakhstan	MICS	2015	EUR	upper middle	98.4	97.4	99	91.3	86.3	94.6
KEN	Kenya	DHS/MIS	2015	AFR	lower middle	5.8	2.8	11.8	3	0.9	9.3
KGZ	Kyrgyzstan	MICS	2014	EUR	lower middle	97	94.4	98.4	91.7	88.3	94.2
KHM	Cambodia	DHS	2014	WPR	lower middle	22.5	18.8	26.8	6.3	4.5	8.6
LAO	Lao People's Democratic Republic	MICS	2012	WPR	lower middle	45.4	41.9	48.9	22.3	19.6	25.3
LBN	Lebanon	MICS	2011	EMR	upper middle	97.5	94.5	98.9	89.1	84.6	92.5
LBR	Liberia	DHS	2013	AFR	low income	1.4	0.4	4.7	0.3	0	2
LCA	Saint Lucia	MICS	2012	AMR	upper middle	88.9	80.7	93.9	34.1	24.7	45
LKA	Sri Lanka	WHS	2003	SEAR	lower middle	75.2	45.9	91.5	23.9	14.7	36.4
LSO	Lesotho	DHS	2014	AFR	lower middle	22.5	18	27.6	4.6	2.7	7.8
MAR	Morocco	DHS	2004	EMR	lower middle	64.1	59.5	68.4	37.6	33.1	42.3
MDA	Republic of Moldova	MICS	2012	EUR	lower middle	63.8	58.2	69	19.4	15.7	23.8
MDG	Madagascar	MIS	2016	AFR	low income	0	0	0	0	0	0
MDV	Maldives	DHS	2009	SEAR	upper middle	96.6	94.7	97.9	71.3	49.3	86.4
MEX	Mexico	MICS	2015	AMR	upper middle	92.4	89.8	94.4	72.1	67.1	76.6
MKD	Macedonia	MICS	2011	EUR	upper middle	92	88.2	94.6	76.4	70.6	81.4
MLI	Mali	DHS	2013	AFR	low income	3.6	1.9	6.7	0.4	0.1	1.5
MMR	Myanmar	DHS	2016	SEAR	lower middle	22.6	18.3	27.6	3.1	1.7	5.5
MNE	Montenegro	MICS	2013	EUR	upper middle	95.3	90.9	97.6	88.1	82.7	91.9
MNG	Mongolia	MICS	2014	WPR	lower middle	28.5	24.9	32.4	15.8	13	19.1
MOZ	Mozambique	DHS	2011	AFR	low income	9.3	7.2	12	1.2	0.7	2.1
MRT	Mauritania	MICS	2011	AFR	lower middle	10.1	7.6	13.3	2.4	1.3	4.3
MWI	Malawi	DHS	2016	AFR	low income	16.3	13.6	19.5	1.2	0.5	3.1
NAM	Namibia	DHS	2013	AFR	upper middle	20.5	16.7	24.9	9	6.6	12.2
NER	Niger	DHS	2012	AFR	low income	1.3	0.7	2.5	0.2	0.1	0.5
NGA	Nigeria	MIS	2015	AFR	lower middle	11.6	8	16.5	1.6	0.4	5.9
NIC	Nicaragua	ENDESA	2011	AMR	lower middle	21.5	18.1	25.3	10.7	8.2	13.9
NPL	Nepal	MICS	2014	SEAR	low income	38.1	26	51.8	10.3	7.1	14.6
PAK	Pakistan	DHS	2013	EMR	lower middle	42.4	36.6	48.3	14.7	11.2	18.9
PAN	Panama	MICS	2013	AMR	upper middle	81.7	76.2	86.2	50.5	42.3	58.6
PER	Peru	DHS	2012	AMR	upper middle	53.3	49.8	56.8	22.4	19.2	25.8
PHL	Philippines	DHS	2013	WPR	lower middle	51.1	47.5	54.7	11.3	9.1	13.9
PSE	Palestine	MICS	2013		lower middle	100	0	0	90.5	87.1	93.1
RWA	Rwanda	DHS	2015	AFR	low income	26.3	18.6	35.8	1.8	1.2	2.7
SDN	Sudan	MICS	2014	EMR	lower middle	17.1	11.1	25.3	2.4	1.9	3.1
SEN	Senegal	DHS	2015	AFR	low income	28.5	21	37.3	3	1.2	7.3
SLE	Sierra Leone	MICS	2012	AFR	low income	0.4	0.1	1.7	0	0	0
SLV	El Salvador	MICS	2014	AMR	lower middle	78.7	75.4	81.7	32.7	29.2	36.5
SOM	Somalia	MICS	2006	EMR	low income	5.6	3.1	9.7	0.5	0.1	3.3
SRB	Serbia	MICS	2014	EUR	upper middle	96.9	94.8	98.2	84.7	80.8	88
SSD	South Sudan	MICS	2010	AFR	low income	0.1	0	1.1	0	0	0
STP	Sao Tome and Principe	MICS	2014	AFR	lower middle	8.4	4.2	16.3	0	0	0
SUR	Suriname	MICS	2010	AMR	upper middle	75.9	71.3	80	39.8	34.6	45.2
SWZ	Swaziland	MICS	2010	AFR	lower middle	19.1	15	24.1	2.6	1.5	4.6
SYR	Syrian Arab Republic	MICS	2006	EMR	lower middle	91.9	89.9	93.5	62.2	59	65.2
TCD	Chad	DHS	2015	AFR	low income	0.3	0.1	1.1	0	0	0
TGO	Togo	DHS	2014	AFR	low income	0.2	0	1.4	0	0	0
THA	Thailand	MICS	2012	SEAR	upper middle	98.4	97.3	99.1	84	81.4	86.3
TJK	Tajikistan	DHS	2012	EUR	lower middle	93.2	90	95.4	68.6	62.7	74
TKM	Turkmenistan	MICS	2016	EUR	upper middle	98.2	95.8	99.3	93	88.7	95.7
TLS	Timor-Leste	DHS	2010	SEAR	lower middle	16	12.3	20.5	1.9	0.8	4.4
TTO	Trinidad and Tobago	MICS	2006	AMR	high income	88.3	84.6	91.2	61.4	56.4	66.1
TUN	Tunisia	MICS	2012	EMR	lower middle	91.8	88	94.5	66.2	52.9	77.4
TZA	United Republic of Tanzania	DHS	2016	AFR	low income	5.3	3.3	8.5	0.9	0.1	4.9
UGA	Uganda	DHS	2015	AFR	low income	0.4	0.1	3	0	0	0
UKR	Ukraine	MICS	2012	EUR	lower middle	97.6	95.3	98.8	89.5	85.9	92.3
URY	Uruguay	MICS	2013	AMR	high income	91.7	86.5	95	79.3	72.3	84.9
UZB	Uzbekistan	MICS	2006	EUR	lower middle	99	97.4	99.6	84	79.2	87.9
VNM	Viet Nam	MICS	2014	WPR	lower middle	70.5	66	74.6	35.7	31.3	40.5
VUT	Vanuatu	MICS	2007	WPR	lower middle	9.8	6	15.6	2.1	0.8	5.2
YEM	Yemen	DHS	2013	EMR	lower middle	29.1	25.1	33.4	14.2	11.3	17.7
ZAF	South Africa	DHS	1998	AFR	upper middle	57.8	54.2	61.4	53.9	50.2	57.5
ZMB	Zambia	DHS	2014	AFR	lower middle	7.8	5.8	10.6	2.9	1.8	4.9
ZWE	Zimbabwe	DHS	2015	AFR	low income	7.7	4.7	12.3	1.1	0.7	1.7
